# Supplementary material for: Visceral Adipose Tissue Bioenergetics Varies According to Individuals’ Obesity Class
Source: Int J Mol Sci. 2023 Jan 14;24(2):1679. doi: 10.3390/ijms24021679 (PMC9863201; doi:10.3390/ijms24021679)
Supplement: Supplementary file 1 [file ijms-24-01679-s001.zip]

Archive with 1 entries (1 files):
- ijms-2168050-supplementary.pdf
